# Supplementary material for: The rs3957357C>T SNP in GSTA1 Is Associated with a Higher Risk of Occurrence of Hepatocellular Carcinoma in European Individuals
Source: PLoS One. 2016 Dec 9;11(12):e0167543. doi: 10.1371/journal.pone.0167543 (PMC5147914; doi:10.1371/journal.pone.0167543)
Supplement: S1 Table — Statistically significant correlations are highlighted in red. ***, p < 0.001. (XLSX) [file pone.0167543.s001.xlsx]

## Sheet: Supplementary Table 1
Pearson's correlations
Gene symbol	HNF4A	MAT1A
GSTA1	0.33 ***	0.52 ***
HNF4A		0.38 ***
