# Supplementary material for: The rs3957357C>T SNP in GSTA1 Is Associated with a Higher Risk of Occurrence of Hepatocellular Carcinoma in European Individuals
Source: PLoS One. 2016 Dec 9;11(12):e0167543. doi: 10.1371/journal.pone.0167543 (PMC5147914; doi:10.1371/journal.pone.0167543)
Supplement: S3 Table — Gene ontology enrichment analysis was performed with FuncAssociate 2.0 [40] using hgnc_symbol as namespace and p<0.05 as significance cutoff. LOD is the log10 of the odds value indicating overrepresentation. No under-represented gene ontology attributes were identified in this gene set. (XLSX) [file pone.0167543.s003.xlsx]

## Sheet: Supplementary Table 3
Ontology of genes negatively correlated with GSTA1 (Pearson's correlation coefficient < -0.4) in 247 human HCCs
LOD	Adjusted P	Attribute ID	Over represented GO terms
2.13467	0.008	GO:0042274	ribosomal small subunit biogenesis
2.09797	<0.001	GO:0022625	cytosolic large ribosomal subunit
1.97322	<0.001	GO:0006614	SRP-dependent cotranslational protein targeting to membrane
1.96837	<0.001	GO:0006613	cotranslational protein targeting to membrane
1.95413	<0.001	GO:0019083	viral transcription
1.95413	<0.001	GO:0045047	protein targeting to ER
1.95228	<0.001	GO:0070972	protein localization to endoplasmic reticulum
1.94989	<0.001	GO:0015934	large ribosomal subunit
1.93584	<0.001	GO:0072599	establishment of protein localization to endoplasmic reticulum
1.92697	<0.001	GO:0000184	nuclear-transcribed mRNA catabolic process, nonsense-mediated decay
1.89728	<0.001	GO:0044391	ribosomal subunit
1.8872	<0.001	GO:0022627	cytosolic small ribosomal subunit
1.81013	<0.001	GO:0006612	protein targeting to membrane
1.80844	<0.001	GO:0019058	viral life cycle
1.78814	<0.001	GO:0003735	structural constituent of ribosome
1.76018	<0.001	GO:0022613	ribonucleoprotein complex biogenesis
1.74894	<0.001	GO:0044445	cytosolic part
1.74602	<0.001	GO:0006415	translational termination
1.72058	<0.001	GO:0000956	nuclear-transcribed mRNA catabolic process
1.71095	0.004	GO:0044452	nucleolar part
1.7044	<0.001	GO:0006414	translational elongation
1.69135	<0.001	GO:0006402	mRNA catabolic process
1.68624	<0.001	GO:0043624	cellular protein complex disassembly
1.65643	<0.001	GO:0006413	translational initiation
1.64468	<0.001	GO:0015935	small ribosomal subunit
1.63811	<0.001	GO:0043241	protein complex disassembly
1.62463	<0.001	GO:0006401	RNA catabolic process
1.62023	<0.001	GO:0032984	macromolecular complex disassembly
1.60259	<0.001	GO:0090150	establishment of protein localization to membrane
1.54589	<0.001	GO:0006605	protein targeting
1.5144	<0.001	GO:0072657	protein localization to membrane
1.50847	<0.001	GO:0006412	translation
1.48967	<0.001	GO:0044085	cellular component biogenesis
1.47562	<0.001	GO:0043043	peptide biosynthetic process
1.47404	<0.001	GO:0072594	establishment of protein localization to organelle
1.43622	<0.001	GO:0034655	nucleobase-containing compound catabolic process
1.39733	<0.001	GO:0043604	amide biosynthetic process
1.382	<0.001	GO:0033365	protein localization to organelle
1.37908	<0.001	GO:0044270	cellular nitrogen compound catabolic process
1.37908	<0.001	GO:0046700	heterocycle catabolic process
1.37454	0.011	GO:0005840	ribosome
1.36524	<0.001	GO:0019439	aromatic compound catabolic process
1.36168	<0.001	GO:0030529	intracellular ribonucleoprotein complex
1.36168	<0.001	GO:1990904	ribonucleoprotein complex
1.36153	<0.001	GO:0006518	peptide metabolic process
1.33295	<0.001	GO:1901361	organic cyclic compound catabolic process
1.31071	<0.001	GO:0016071	mRNA metabolic process
1.28101	0.039	GO:0006364	rRNA processing
1.25519	0.048	GO:0016072	rRNA metabolic process
1.2492	<0.001	GO:0034613	cellular protein localization
1.2456	<0.001	GO:0070727	cellular macromolecule localization
1.21737	<0.001	GO:0043603	cellular amide metabolic process
1.21437	<0.001	GO:0044802	single-organism membrane organization
1.21272	<0.001	GO:0006886	intracellular protein transport
1.20339	<0.001	GO:0016032	viral process
1.20339	<0.001	GO:0044403	symbiosis, encompassing mutualism through parasitism
1.19965	<0.001	GO:0044764	multi-organism cellular process
1.1717	<0.001	GO:0005925	focal adhesion
1.16562	<0.001	GO:0005924	cell-substrate adherens junction
1.1616	<0.001	GO:0044419	interspecies interaction between organisms
1.16131	<0.001	GO:1902580	single-organism cellular localization
1.1608	<0.001	GO:0030055	cell-substrate junction
1.15386	<0.001	GO:0022411	cellular component disassembly
1.14339	<0.001	GO:0005912	adherens junction
1.12953	<0.001	GO:0044265	cellular macromolecule catabolic process
1.12483	<0.001	GO:0070161	anchoring junction
1.10841	<0.001	GO:0005198	structural molecule activity
1.10688	<0.001	GO:0051641	cellular localization
1.10639	<0.001	GO:0044822	poly(A) RNA binding
1.10379	<0.001	GO:0016482	cytoplasmic transport
1.065	<0.001	GO:0061024	membrane organization
1.04653	<0.001	GO:0010467	gene expression
1.04132	<0.001	GO:0009057	macromolecule catabolic process
1.036	<0.001	GO:0003723	RNA binding
1.01704	<0.001	GO:1901566	organonitrogen compound biosynthetic process
0.960126	<0.001	GO:0051704	multi-organism process
0.947847	<0.001	GO:1902582	single-organism intracellular transport
0.902451	<0.001	GO:0046907	intracellular transport
0.899065	<0.001	GO:0015031	protein transport
0.87321	<0.001	GO:0008104	protein localization
0.869223	<0.001	GO:0033036	macromolecule localization
0.860947	<0.001	GO:0045184	establishment of protein localization
0.851202	<0.001	GO:0044248	cellular catabolic process
0.839404	0.001	GO:0005730	nucleolus
0.799928	<0.001	GO:0030054	cell junction
0.79313	<0.001	GO:0071822	protein complex subunit organization
0.778467	<0.001	GO:1901575	organic substance catabolic process
0.76335	<0.001	GO:1901564	organonitrogen compound metabolic process
0.755466	<0.001	GO:0051649	establishment of localization in cell
0.751825	<0.001	GO:0071702	organic substance transport
0.719485	<0.001	GO:0003676	nucleic acid binding
0.713071	<0.001	GO:0043933	macromolecular complex subunit organization
0.695286	0.001	GO:0009056	catabolic process
0.669659	<0.001	GO:0032774	RNA biosynthetic process
0.653178	<0.001	GO:0016070	RNA metabolic process
0.650389	<0.001	GO:0034654	nucleobase-containing compound biosynthetic process
0.646289	<0.001	GO:0032991	macromolecular complex
0.638588	<0.001	GO:0018130	heterocycle biosynthetic process
0.637526	<0.001	GO:0019438	aromatic compound biosynthetic process
0.624456	<0.001	GO:0034645	cellular macromolecule biosynthetic process
0.617672	<0.001	GO:1901362	organic cyclic compound biosynthetic process
0.603812	0.004	GO:0043228	non-membrane-bounded organelle
0.603812	0.004	GO:0043232	intracellular non-membrane-bounded organelle
0.60285	<0.001	GO:0090304	nucleic acid metabolic process
0.595077	0.001	GO:0044271	cellular nitrogen compound biosynthetic process
0.575326	0.004	GO:0009059	macromolecule biosynthetic process
0.575233	0.001	GO:0006139	nucleobase-containing compound metabolic process
0.561851	0.008	GO:0005829	cytosol
0.550588	0.004	GO:0046483	heterocycle metabolic process
0.548203	0.004	GO:0006725	cellular aromatic compound metabolic process
0.544311	0.004	GO:1901363	heterocyclic compound binding
0.536711	0.004	GO:0097159	organic cyclic compound binding
0.523693	0.011	GO:0071840	cellular component organization or biogenesis
0.519591	0.012	GO:1901360	organic cyclic compound metabolic process
0.496535	0.043	GO:0016043	cellular component organization
0.489534	0.049	GO:0034641	cellular nitrogen compound metabolic process
